# Supplementary material for: A novel metric reveals biotic resistance potential and informs predictions of invasion success
Source: Sci Rep. 2019 Oct 25;9:15314. doi: 10.1038/s41598-019-51705-9 (PMC6814831; doi:10.1038/s41598-019-51705-9)
Supplement: Supplementary file 2 — Dataset 1 [file 41598_2019_51705_MOESM2_ESM.csv]

rep	pred	prey	supply	eaten	alive
1	c	a	10	0	10
1	c	c	10	0	10
1	c	a	7	0	7
1	c	a	15	0	15
1	c	a	4	0	4
1	c	a	2	0	2
1	c	c	7	0	7
1	c	c	2	0	2
1	c	c	4	0	4
1	c	c	15	0	15
1	ma	a	2	2	0
2	ma	c	7	4	3
2	ma	a	10	5	5
1	ma	a	7	4	3
2	ma	a	15	4	11
3	ma	c	10	3	7
3	ma	c	4	1	3
1	ma	a	4	1	3
1	ma	a	10	4	6
1	ma	c	15	5	10
1	ma	c	10	4	6
3	ma	c	7	5	2
3	ma	a	7	4	3
1	ma	c	4	2	2
3	ma	c	15	2	13
2	ma	c	10	3	7
2	ma	a	7	3	4
3	ma	a	10	5	5
2	ma	c	15	4	11
1	ma	c	2	2	0
1	ma	a	15	3	12
2	ma	c	2	2	0
3	ma	c	2	0	2
3	ma	a	4	3	1
2	ma	c	4	3	1
2	ma	a	2	2	0
3	ma	a	2	2	0
2	ma	a	4	3	1
3	ma	a	15	4	11
1	ma	c	7	3	4
4	ma	a	2	1	1
5	ma	c	7	2	5
5	ma	a	10	6	4
4	ma	a	7	3	4
5	ma	a	15	3	12
4	ma	a	4	4	0
4	ma	a	10	4	6
4	ma	c	15	3	12
4	ma	c	10	4	6
4	ma	c	4	3	1
5	ma	c	10	4	6
5	ma	a	7	2	5
5	ma	c	15	5	10
4	ma	c	2	2	0
4	ma	a	15	5	10
5	ma	c	2	1	1
5	ma	c	4	3	1
5	ma	a	2	1	1
5	ma	a	4	3	1
4	ma	c	7	2	5
1	mf	a	2	2	0
2	mf	c	7	5	2
2	mf	a	10	4	6
1	mf	a	7	6	1
2	mf	a	15	5	10
3	mf	c	10	3	7
3	mf	c	4	4	0
1	mf	a	4	3	1
1	mf	a	10	8	2
1	mf	c	15	9	6
1	mf	c	10	5	5
3	mf	c	7	6	1
3	mf	a	7	6	1
1	mf	c	4	3	1
3	mf	c	15	5	10
2	mf	c	10	5	5
2	mf	a	7	5	2
3	mf	a	10	5	5
2	mf	c	15	5	10
1	mf	c	2	2	0
1	mf	a	15	5	10
2	mf	c	2	2	0
3	mf	c	2	2	0
3	mf	a	4	4	0
2	mf	c	4	4	0
2	mf	a	2	2	0
3	mf	a	2	2	0
2	mf	a	4	4	0
3	mf	a	15	8	7
1	mf	c	7	6	1
4	mf	a	2	2	0
5	mf	c	7	3	4
5	mf	a	10	9	1
4	mf	a	7	7	0
5	mf	a	15	10	5
4	mf	a	4	2	2
4	mf	a	10	9	1
4	mf	c	15	6	9
4	mf	c	10	4	6
4	mf	c	4	3	1
5	mf	c	10	6	4
5	mf	a	7	2	5
5	mf	c	15	5	10
4	mf	c	2	2	0
4	mf	a	15	7	8
5	mf	c	2	2	0
5	mf	c	4	3	1
5	mf	a	2	2	0
5	mf	a	4	4	0
4	mf	c	7	5	2
3	mv	c	10	3	7
2	mv	c	7	4	3
3	mv	a	4	3	1
2	mv	a	4	4	0
2	mv	c	2	0	2
2	mv	c	15	5	10
1	mv	a	10	8	2
1	mv	a	4	3	1
1	mv	a	2	2	0
2	mv	a	15	9	6
3	mv	a	15	5	10
1	mv	c	7	3	4
2	mv	c	10	2	8
2	mv	a	7	5	2
1	mv	c	2	1	1
1	mv	c	10	2	8
3	mv	c	4	3	1
3	mv	c	2	2	0
3	mv	a	10	4	6
1	mv	c	15	5	10
1	mv	a	7	6	1
1	mv	a	15	7	8
3	mv	c	15	4	11
3	mv	a	7	5	2
3	mv	c	7	2	5
2	mv	c	4	3	1
3	mv	a	2	2	0
2	mv	a	2	1	1
1	mv	c	4	3	1
2	mv	a	10	6	4
5	mv	c	7	2	5
5	mv	a	4	2	2
5	mv	c	2	1	1
5	mv	c	15	3	12
4	mv	a	10	3	7
4	mv	a	4	4	0
4	mv	a	2	2	0
5	mv	a	15	6	9
4	mv	c	7	2	5
5	mv	c	10	2	8
5	mv	a	7	4	3
4	mv	c	2	1	1
4	mv	c	10	5	5
4	mv	c	15	3	12
4	mv	a	7	3	4
4	mv	a	15	8	7
5	mv	c	4	1	3
5	mv	a	2	2	0
4	mv	c	4	2	2
5	mv	a	10	4	6
