# Supplementary material for: A novel metric reveals biotic resistance potential and informs predictions of invasion success
Source: Sci Rep. 2019 Oct 25;9:15314. doi: 10.1038/s41598-019-51705-9 (PMC6814831; doi:10.1038/s41598-019-51705-9)
Supplement: Supplementary file 3 — Dataset 2 [file 41598_2019_51705_MOESM3_ESM.csv]

rep	pred	a	c	a_eaten	c_eaten	a_alive	c_alive
1	c	2	18	0	0	2	18
1	c	5	15	0	0	5	15
1	c	10	10	0	0	10	10
1	c	15	5	0	0	15	5
1	c	18	2	0	0	18	2
2	ma	2	18	1	2	1	16
3	ma	15	5	2	1	13	4
3	ma	18	2	3	0	15	2
1	ma	5	15	0	4	5	11
2	ma	10	10	2	1	8	9
2	ma	18	2	4	0	14	2
1	ma	18	2	6	0	12	2
1	ma	10	10	4	2	6	8
2	ma	15	5	6	0	9	5
3	ma	10	10	4	1	6	9
1	ma	15	5	3	2	12	3
3	ma	2	18	1	5	1	13
3	ma	5	15	3	3	2	12
2	ma	5	15	2	4	3	11
1	ma	2	18	1	4	1	14
2	mf	2	18	1	6	1	12
3	mf	15	5	2	0	13	5
3	mf	18	2	5	1	13	1
1	mf	5	15	0	3	5	12
2	mf	10	10	4	4	6	6
2	mf	18	2	7	0	11	2
1	mf	18	2	12	0	6	2
1	mf	10	10	1	0	9	10
2	mf	15	5	8	1	7	4
3	mf	10	10	4	1	6	9
1	mf	15	5	11	1	4	4
3	mf	2	18	1	8	1	10
3	mf	5	15	3	7	2	8
2	mf	5	15	3	3	2	12
1	mf	2	18	1	5	1	13
2	mv	5	15	3	3	2	12
3	mv	18	2	5	1	13	1
3	mv	5	15	3	3	2	12
1	mv	15	5	7	2	8	3
1	mv	5	15	2	1	3	14
2	mv	10	10	5	2	5	8
3	mv	2	18	1	2	1	16
1	mv	2	18	0	3	2	15
2	mv	2	18	0	2	2	16
1	mv	18	2	5	0	13	2
3	mv	10	10	3	1	7	9
3	mv	15	5	4	1	11	4
2	mv	15	5	3	0	12	5
2	mv	18	2	4	0	14	2
1	mv	10	10	7	1	3	9
